# Supplementary material for: Dapagliflozin in Chronic Kidney Disease: Insights from Network Pharmacology and Molecular Docking Simulation
Source: Life (Basel). 2025 Mar 11;15(3):437. doi: 10.3390/life15030437 (PMC11943942; doi:10.3390/life15030437)
Supplement: Supplementary file 1 [file life-15-00437-s001.zip]

Archive with 1 entries (1 files):
- life-3502260-supplementary.pdf
